# Supplementary material for: Unlocking the Potential of Cranberry (Vaccinium macrocarpon Aiton) Pruning Biomass: Phenolic Composition and Antioxidant Properties of Response Surface Methodology Optimized Extracts
Source: Molecules. 2026 Feb 17;31(4):698. doi: 10.3390/molecules31040698 (PMC12943396; doi:10.3390/molecules31040698)
Supplement: Supplementary file 1 [file molecules-31-00698-s001.zip]

Archive with 1 entries (1 files):
- molecules-4135132-supplementary.pdf
